# Supplementary material for: Breast Cancer Subtype Specific Classifiers of Response to Neoadjuvant Chemotherapy Do Not Outperform Classifiers Trained on All Subtypes
Source: PLoS One. 2014 Feb 18;9(2):e88551. doi: 10.1371/journal.pone.0088551 (PMC3928239; doi:10.1371/journal.pone.0088551)
Supplement: Table S1 — Basic description of the dataset used to analyze the influence of subtype specific versus the non-subtype specific models for predicting outcome after treatment. There is a small difference in samples size for the clinical versus the expression based model as there are some samples which lack description of clinical features. (XLSX) [file pone.0088551.s004.xlsx]

## Sheet: Blad1
		Dataset
		Expression		Clinical
Shared features (Genes or clinical features)		12010		6
		#	(%)	#	(%)
Samples		394	1	379	1
Age
	mean	48.4822		48.3984
	standard deviation	11.4466		11.4922
ER
	positive	236	0.598985	233	0.614776
	negative	158	0.401015	146	0.385224
Her2
	positive	82	0.208122	80	0.211082
	negative	312	0.791878	299	0.788918
Grade
	1	34	0.0862944	34	0.0897098
	2	185	0.469543	185	0.488127
	3	160	0.406091	160	0.422164
	Missing	15	0.0380711	0	0
Stage
	IA	6	0.0152284	6	0.0158311
	IIA	108	0.274112	108	0.28496
	IIB	141	0.357868	141	0.372032
	IIC	28	0.071066	28	0.0738786
	IIIA	54	0.137056	54	0.14248
	IIIB	42	0.106599	42	0.110818
	Missing	15	0.0380711	0	0
Original data-set
	MAQC2 (Affymetrix HG U133A)	188	0.477157	188	0.496042
	MDACC (Affymetrix HG U133A)	91	0.230964	76	0.200528
	BESOU (Affymetrix HG U133 plus 2.0)	115	0.291878	115	0.30343
Treatment
	T-FAC / T-FEC	394	1	379	1
pCR rate		0.220812		0.216359
	ER+	0.0847458		0.0772532
	ER-	0.424051		0.438356
Stratification
	HER2 positive pCR	31	0.0786802	30	0.0791557
	HER2 positive non-pCR	51	0.129442	50	0.131926
	Luminal pCR	14	0.035533	12	0.0316623
	Luminal non-pCR	185	0.469543	184	0.485488
	Triple Negative pCR	42	0.106599	40	0.105541
	Triple Negative non-pCR	71	0.180203	63	0.166227
	HER2 positive / ER negative pCR	25	0.0634518	24	0.0633245
	HER2 positive / ER negative non-pCR	20	0.0507614	19	0.0501319
	HER2 positive / ER positive pCR	6	0.0152284	6	0.0158311
	HER2 positive / ER positive non-pCR	31	0.0786802	31	0.0817942
no Stratification
	All pCR	87	0.220812	82	0.216359
	All non-pCR	307	0.779188	297	0.783641
